# Supplementary material for: Eco-Morphological Responses of Camponotus japonicus (Hymenoptera: Formicidae) to Varied Climates and Habitats
Source: Insects. 2024 Sep 19;15(9):719. doi: 10.3390/insects15090719 (PMC11431994; doi:10.3390/insects15090719)
Supplement: Supplementary file 1 [file insects-15-00719-s001.zip]

Archive with 1 entries (1 files):
- insects-3177094-supplementary.pdf
